# Supplementary material for: Evaluation of Novel Guanidino-Containing Isonipecotamide Inhibitors of Blood Coagulation Factors against SARS-CoV-2 Virus Infection
Source: Viruses. 2022 Aug 5;14(8):1730. doi: 10.3390/v14081730 (PMC9415951; doi:10.3390/v14081730)
Supplement: Supplementary file 1 [file viruses-14-01730-s001.zip]

Archive with 1 entries (1 files):
- viruses-1782051-supplementary.pdf
